# Supplementary material for: Leveraging CD16 fusion receptors to remodel the immune response for enhancing anti-tumor immunotherapy in iPSC-derived NK cells
Source: J Hematol Oncol. 2023 Jun 14;16:62. doi: 10.1186/s13045-023-01455-z (PMC10265820; doi:10.1186/s13045-023-01455-z)
Supplement: Supplementary file 6 — Additional file 6. Table S1. Antibodies used in this study. [file 13045_2023_1455_MOESM6_ESM.xlsx]

## Sheet: Sheet1
ANTIBODY	SOURCE	CAT	RRID	IDENTIFIFER
PE anti-human CD34	BD Biosciences	CAT#555822	RRID:AB_396151	CAT#555822 RRID:AB_396151
PE anti-human CD2	Biolegend	CAT#300208	RRID:AB_314032	CAT#300208 RRID:AB_314032
PE anti-human 178 (Flt3-L)	Biolegend	CAT#306407	RRID:AB_2100664	CAT#306406 RRID:AB_2100664
APC anti-human CD253 (Trail)	Biolegend	CAT#308210	RRID:AB_2564398	CAT#308210 RRID:AB_2564398
PE Mouse IgG1, κ isotype Ctrl	Biolegend	CAT#400112	RRID:AB_2847829	CAT#400112 RRID:AB_2847829
APC Mouse IgG1, κ Isotype Ctrl (FC)	Biolegend	CAT#400121	RRID:AB_2665396	CAT#400121 RRID:AB_2665396
APC anti-human CD159a (NKG2A) Antibody	Biolegend	CAT#375108	RRID:AB_2888862	CAT#375108 RRID:AB_2888862
PE anti-human CD45	Biolegend	CAT#304008	RRID:AB_314396	CAT#304008 RRID:AB_314396
PE/Cyanine7 Mouse IgG1, κ isotype Ctrl	Biolegend	CAT#400126	RRID:AB_326448	CAT#400126 RRID:AB_326448
APC anti-human CD158 (KIR2DL1/S1/S3/S5)	Biolegend	CAT#339510	RRID:AB_2565577	CAT#339510 RRID:AB_2565577
PE/Cyanine7 anti-human CD56 (NCAM)	Biolegend	CAT#318318	RRID:AB_604107	CAT#318318 RRID:AB_604107
APC anti-human CD335 (NKp46)	Biolegend	CAT#331918	RRID:AB_2561650	CAT#331918 RRID:AB_2561650
PE anti-human CD16	Biolegend	CAT#302008	RRID:AB_314208	CAT#302008 RRID:AB_314208
PE anti-human CD336 (NKp44)	Biolegend	CAT#325108	RRID:AB_756100	CAT#325108 RRID:AB_756100
PE anti-human CD314 (NKG2D)	Biolegend	CAT#320806	RRID:AB_492960	CAT#320806 RRID:AB_492960
APC anti-human CD56 (NCAM)	Biolegend	CAT#318310	RRID:AB_604106	CAT#318310 RRID:AB_604106
APC anti-human CD94	Biolegend	CAT#305508	RRID:AB_2133129	CAT#305508 RRID:AB_2133129
Therapeutic mAb	SOURCE	Cat. No.:	CAS No.:
Obinutuzumab	MedChem Express	HY-P9910	949142-50-1
Nimotuzumab	MedChem Express	HY-P9968	780758-10-3
